# Supplementary material for: Oligomeric Structural Transition of HspB1 from Chinese Hamster
Source: Int J Mol Sci. 2021 Oct 6;22(19):10797. doi: 10.3390/ijms221910797 (PMC8509488; doi:10.3390/ijms221910797)
Supplement: Supplementary file 1 [file ijms-22-10797-s001.zip]

Archive with 1 entries (1 files):
- ijms-1398551-supplementary.pdf
